# Supplementary material for: Assessment of Thyroid Hormones Using the Immulite 2000xpi Analyzer in Healthy Donkeys
Source: Vet Sci. 2026 Jul 15;13(7):690. doi: 10.3390/vetsci13070690 (PMC13419001; doi:10.3390/vetsci13070690)
Supplement: Supplementary file 1 [file vetsci-13-00690-s001.zip]

Archive with 3 entries (3 files):
- Table S1 -J2.pdf
- Table S2 -J2.pdf
- Table S3 -J2.pdf
